# Supplementary material for: Neoadjuvant therapy-induced remodeling of tumor immune microenvironment in pancreatic ductal adenocarcinoma: a spatial and digital pathology analysis
Source: Virchows Arch. 2025 Feb 27;488(2):277–90. doi: 10.1007/s00428-025-04056-y (PMC12917065; doi:10.1007/s00428-025-04056-y)
Supplement: Supplementary file 11 — Supplementary file6 (XLSX 12 KB) [file 428_2025_4056_MOESM6_ESM.xlsx]

## Sheet: Naive
Case#	LVI	PNI	Margin	LN
3	Y	Y	Neg	0/16
4	N	Y	Neg	0/25
5	Y	Y	Neg	6/20
6	Y	Y	Neg	2/33
7	N	Y	Pos	7/45
8	N	Y	Neg	3/17
10	Y	Y	Neg	0/31
11	Y	Y	Neg	19/27
12	N	Y	Neg	0/10
13	Y	Y	Pos	8/24
14	Y	Y	Neg	4/17
15	N	Y	Neg	2/19
19	N	Y	Neg	0/26
21	Y	Y	Neg	0/25
22	Y	Y	Pos	5/30
23	Y	Y	Neg	0/21
24	Y	Y	Neg	10/17
27	N	Y	Neg	16/27
31	N	Y	Neg	4/28
32	Y	Y	Neg	3/17
33	Y	Y	Neg	7/27
35	Y	Y	Neg	5/35
43	Y	Y	Neg	10/14
47	N	Y	Neg	1/19
48	Y	Y	Pos	5/30
50	Y	Y	Neg	12/21
54	N	Y	Neg	1/19

## Sheet: NAT
Case#	LVI	PNI	Margin	LN
1	N	Y	Neg	6/17
2	N	Y	Neg	0/18
16	Y	Y	Pos	6/21
17	Y	Y	Pos	0/36
18	N	Y	Neg	0/21
20	Y	Y	Neg	3/21
25	N	Y	Pos	3/29
26	N	Y	Neg	2/18
28	N	Y	Neg	1/22
29	Y	Y	Pos	1/32
30	Y	N	Pos	2/20
34	N	N	Neg	1/21
36	N	Y	Neg	0/28
37	N	N	Neg	0/21
38	Y	Y	Neg	0/17
39	N	Y	Pos	0/18
40	Y	N	Neg	2/25
41	Y	Y	Pos	0/1
42	Y	N	Neg	1/13
44	N	N	Neg	0/25
45	N	Y	Neg	0/21
46	Y	Y	Neg	0/36
49	Y	Y	Pos	6/15
52	N	Y	Neg	1/27
53	N	Y	Neg	1/13
55	Y	Y	Neg	0/21
58	N	Y	Neg	2/23
59	Y	Y	Neg	4/41
61	Y	Y	Pos	2/27
62	N	Y	Neg	1/24
63	N	Y	Neg	0/15
64	Y	Y	Neg	3/19
65	N	Y	Neg	1/16
66	N	Y	Pos	7/20
68	N	Y	Neg	1/28
69	N	Y	Pos	0/24
70	N	Y	Neg	0/24
71	N	Y	Neg	0/21
72	N	Y	Neg	0/20
